# Supplementary material for: Vitamin C reduces the severity of common colds: a meta-analysis
Source: BMC Public Health. 2023 Dec 11;23:2468. doi: 10.1186/s12889-023-17229-8 (PMC10712193; doi:10.1186/s12889-023-17229-8)
Supplement: Supplementary file 2 — Supplementary Material 2: Spreadsheet describing the calculations. [file 12889_2023_17229_MOESM2_ESM.xlsx]

## Sheet: Background
Basic characteristics of the included trials
				Participants
				Vitamin C	Placebo		Totals
Duration	Ludvigsson a	1	7 week	80	78		158
	Anderson 1972	1+3	3 months	407	411		818
	Ludvigsson b	1	3 month	304	311		615
	Anderson 1974 #1	1+3	3 month	277	285		562
	Anderson 1974 #2	1	3 month	275			275
	Anderson 1974 #3	2	3 month	308			308	2736
Duration of severe symptoms	Sabiston	1	1 week	56	56		112
	Ritzel	1	1 week	139	140		279	391
Severity scale	Constantini M	1	3 months	12	10		22
	Himmelstein	1	2 month	23	25		48
	Carr Apart	1	100 days =3 months	44	44		88
	Miller	1	5 months	12	12		24
	Pitt	2	2 month	331	343		674
	Carr Together	1	100 days =3 months	51	51		102
	Constantini F	1	3 months	9	8		17	975
				2328	1774		4102	4102

## Sheet: Total Duration
Total duration of colds
		BOLD numbers: extracted from the report
		Borders with black line: calculated in this study, see separate sheets
			Vit C									Placebo
					Calculated	Number of		Days per episode							Calculated	Number of			Days per episode
			N Persons	Incidence	colds	colds		Mean	SE	SD		N Persons	Incidence	colds	colds	colds	colds		Mean	SE	SD		Total	study	Group
study		subgroup				Ne		Me		Se							Nc		Mc		Sc
Ludvigsson 1977P	Pilot	Total duration	80	1.63	130.4	130		5.39		4.88		78	1.36	106.08			106		7.61		8.07		236	Ludvigsson 1977P
Ludvigsson 1977L	Large	Total duration	304	2.16	656.64	657		6.04		5.47		311	2	622			622		5.67		7.89		1279	Ludvigsson 1977L
Anderson 1972		Total duration				561		3.96	0.162	3.83704							609		4.18	0.139	3.43023		1170	Anderson 1972
															Placebo #4
	Group					Episodes	Days								Episodes	Days	per 3
Anderson 1974#1	#1	Total duration	see below			436	1489	3.41514		3.83704					437	1539	145		3.52174		3.43023		581	Anderson 1974#1
Anderson 1974#2	#2	Total duration	see below			414	1386	3.34783		3.83704					437	1539	146		3.52174		3.43023		560	Anderson 1974#2	Total
Anderson 1974#3	#3	Total duration	see below			465	1501	3.22796		3.83704					437	1539	146		3.52174		3.43023		611	Anderson 1974#3	4437
														Total of per 3:	437
Sabiston 1974		Total duration				6		4.2		3.8							14		5.6		2.8		20	Sabiston 1974	Total
Ritzel 1961		Total duration	see below		' 31/1.8 =	17		1.8		1.00731						' 80/2.6 =	31		2.6		1.455		48	Ritzel 1961	68
Constantini 2011B	Boys	Total duration				30		5.5		5							21		10.4		7.1		51	Constantini 2011B
Constantini 2011G	Girls	Total duration				25		8.6		5.5							22		7.4		8.2		47	Constantini 2011G
Carr 1981T	Together	Total duration	51	1.84	93.84	94		5.46		5.46		51	1.37	69.87			70		5.42		5.42		164	Carr 1981T
Carr 1981A	Apart	Total duration	44	1.3	57.2	57		4.86		3.564		44	1.61	70.84			71		7.5		5.5		128	Carr 1981A
Himmelstein 1998		Total duration				14		2.5		1.1							12		4.2		3.5		26	Himmelstein 1998
Pitt 1979		Total duration	see below		' 370+230 =	600		11.2		11.2						' 409+210 =	619		11.5		11.5		1219	Pitt 1979	Total
Miller 1977	1 g/day	Total duration	12	4.8	57.6	58		7.7		4.26747		12	3.8	45.6			46		8.3		4.6		104	Miller 1977	1739
		Total episodes				3564											2680				Total		6244		6244
Explanations and Calculations
		Carr 1981A	For the imputations, see next sheets
		Carr 1981T	Imputed as SD = mean; in our Cochrane review (2013) we estimated that on average SD/mean = 0.7 and thereby imputing SD/mean = 1 is conservative
		Miller 1977	For the imputations, see next sheets
		Pitt 1979	Imputed as SD = mean
		Anderson 1974	The SD cannot be calculated from the reported data
			But the design and duration of confined indoors is close to Anderson 1972
			Therefore we impute the SD from the latter
			There are 3 vitamin C arms and therefore the placebo arm is divided by 3 for each vitamin C arm so that placebo participants are not triple counted
					Calculated									Calculated
					Colds									Colds
			Total days	Mean duration (d)		Rounded						Total days	Mean duration (d)		Rounded
		Ritzel 1961	31	1.8	17.2222	17						80	2.6	30.7692	31
			Uncomplicated	Complicated								Uncomplicated	Complicated
		Pitt 1979	370	230	600							409	210	619

## Sheet: OffWork_School
Severity outcomes of colds
		BOLD numbers: extracted from the report
		Borders with black line: calculated in this study, see separate sheets
			Vit C									Placebo
					Calculated	Number of		Days per episode						Calculated			Number of		Days per episode
			N Persons	Incidence	colds	colds		Mean	SE	SD		N Persons	Incidence	colds			colds		Mean	SE	SD		Total	study	Group
study		subgroup				Ne		Me		Se							Nc		Mc		Sc		episodes
Ludvigsson 1977P	Pilot	Days confined to house or off school	80	1.63	130.4	130		0.453538		1.26213		78	1.36	106.08			106		0.985755		2.41195		236	Ludvigsson 1977P
Ludvigsson 1977L	Large	Days confined to house or off school	304	2.16	656.64	657		0.94863		1.6626		311	2	622			622		1.15961		2.10409		1279	Ludvigsson 1977L
Anderson 1972		Days confined to house or off school				561		1.04	0.074	1.75272							609		1.32	0.087	2.14698		1170	Anderson 1972
															Placebo #4
	Group					Episodes	Days								Episodes	Days	per 3
Anderson 1974#1	#1	Days confined to house or off school	see below			436	471	1.08028		1.75272					437	502	145		1.14874		2.14698		581	Anderson 1974#1
Anderson 1974#2	#2	Days confined to house or off school	see below			414	476	1.14976		1.75272					437	502	146		1.14874		2.14698		560	Anderson 1974#2	Total
Anderson 1974#3	#3	Days confined to house or off school	see below			465	554	1.1914		1.75272					437	502	146		1.14874		2.14698		611	Anderson 1974#3	4437
														Total of per 3:	437
Sabiston 1974		Days of severe symptoms				6		0.8		0.8							14		2.4		2.1		20	Sabiston 1974	Total
Ritzel 1961		Days of severe symptoms	see below		' 31/1.8 =	17	9	0.529412		0.560554						' 80/2.6 =	31	48	1.54839		1.54839		48	Ritzel 1961	68
Constantini 2011B	Boys	Severity scale				30		26		30							21		66		85		51	Constantini 2011B
Constantini 2011G	Girls	Severity scale				25		64		51							22		52		89		47	Constantini 2011G
Carr 1981T	Together	Severity scale	51	1.84	93.84	94		23.6		23.6		51	1.37	69.87			70		22.2		22.2		164	Carr 1981T
Carr 1981A	Apart	Severity scale	44	1.3	57.2	57		21.9		21.2482		44	1.61	70.84			71		33.6		32.6		128	Carr 1981A
Himmelstein 1998		Severity scale				14		16.1		14.6							12		37.4		52.7		26	Himmelstein 1998
Pitt 1979		Severity scale	see below		' 370+230 =	600		0.87		0.757887						' 409+210 =	619		0.97		0.845		1219	Pitt 1979	Total
Miller 1977	1 g/day	Severity scale	12	4.8	57.6	58		22.5		20.6868		12	3.8	45.6			46		27.3		25.1		104	Miller 1977	1739
		Total episodes				3564											2680				Total		6244		6244
Explanations and Calculations
		Carr 1981A	For the imputations, see next sheets
		Carr 1981T	Imputed as SD = mean; in our Cochrane review (2013) we estimated that on average SD/mean = 0.7 and thereby imputing SD/mean = 1 is conservative
		Miller 1977	For the imputations, see next sheets
		Pitt 1979	For the imputations, see next sheets
			Pitt had severity scale with lowest level 1.
			Here we transformed so that the lowest level is 0.
		Anderson 1974	The SD cannot be calculated from the reported data
			But the design and duration of confined indoors is close to Anderson 1972
			Therefore we impute the SD from the latter
			There are 3 vitamin C arms and therefore the placebo arm is divided by 3 for each vitamin C arm so that placebo participants are not triple counted
					Calculated									Calculated
					Colds									Colds
			Total days	Mean duration (d)		Rounded						Total days	Mean duration (d)		Rounded
		Ritzel 1961	31	1.8	17.2222	17						80	2.6	30.7692	31
			Uncomplicated	Complicated								Uncomplicated	Complicated
		Pitt 1979	370	230	600							409	210	619

## Sheet: Severe out of Overall symptoms
Calculation of severe duration out of overall duration in Fig 3 trials
	Overall	Severe	Proportion	Proportion	Overall	Severe	Proportion	Proportion
Figure 3 studies	Duration	Duration	Severe	Mild	Duration	Duration	Severe	Mild
Ludvigsson 1977P	5.39	0.453538	0.0841444	0.915856	7.61	0.985755	0.129534	0.870466
Ludvigsson 1977L	6.04	0.94863	0.157058	0.842942	5.67	1.15961	0.204517	0.795483
Anderson 1972	3.96	1.04	0.262626	0.737374	4.18	1.32	0.315789	0.684211
Sabiston 1974	4.2	0.8	0.190476	0.809524	5.6	2.4	0.428571	0.571429
Ritzel 1961	1.8	0.529412	0.294118	0.705882	2.6	1.54839	0.595533	0.404467
			Median:	0.766428
			proportion
			of "mild"

## Sheet: N episodes
Calculation of the number of episodes
Total	study		Weight (%)	Total Weight	Total episodes		Fig. 3 trials
1279	Ludvigsson 1977L		11.7				1279
1219	Pitt 1979		46.9
1170	Anderson 1972		12.4	71	3668		1170
611	Anderson 1974#3
581	Anderson 1974#1
560	Anderson 1974#2
236	Ludvigsson 1977P						236
164	Carr 1981T
128	Carr 1981A
104	Miller 1977
51	Constantini 2011B
48	Ritzel 1961						48
47	Constantini 2011G
26	Himmelstein 1998
20	Sabiston 1974						20
6244	Total episodes						2753

## Sheet: Imputation of SDs
Imputation of SD for trials that did not report SD
			Similar calculators in the web, e.g.
			https://www.graphpad.com/quickcalcs/ttest1/?Format=SD
			https://www.usablestats.com/calcs/2samplet&summary=1							Checking	group1	group2
										the calculation
			N	Mean	SD	Var	(N -1)* Var			formula
		Group1	8	5.5	0.534522	0.285714	2				4	5
	SMALLER	Group2	8	4.5	0.534522	0.285714	2				5	6
											4	5
						Sum	4				5	6
						Per N1+N2 -2	0.285714				4	5
						sqrt	0.0714286				5	6
		Difference		-1	SE	per sqrt(N)	0.267261				4	5
											5	6
		t =	3.74166
		DF =	14							N	8	8
										Mean	4.5	5.5
		P =	0.0010946							SD	0.534522	0.534522
		2*P =	0.00218921							t-test	0.00218921
	IMPUTATION OF SD FOR THE TRIALS
	Here we assume that the ratio of SDs
	is the same as the ratio of means
	It is a reasonable assumption
	if we assume that the effect is relative
			N	Mean	SD	Var	(N -1)* Var
Pitt		Placebo	619	0.97	0.845	0.714025	441.267		SD = 0.845 is based on the constraint that the difference should give P = 0.03
Severity scores		vitC	600	0.87	0.757887	0.574392	344.061
						Sum	785.328
						Per N1+N2 -2	0.645299
						sqrt	0.00211798
		Difference		-0.1	SE	per sqrt(N)	0.0460216
		t =	2.1729
		DF =	1217
		P =	0.0149903
		2*P =	0.03	<<published
Carr Apart
Severity			N	Mean	SD	Var	(N -1)* Var
		Placebo	44	33.6	32.6	1062.76	45698.7		SD = 32.6 is based on the constraint that the difference should give P = 0.05
		vitC	44	21.9	21.2482	451.487	19413.9
						Sum	65112.6
						Per N1+N2 -2	757.123
						sqrt	34.4147
		Difference		-11.7	SE	per sqrt(N)	5.8664
		t =	1.99441
		DF =	86
		P =	0.0246375
		2*P =	0.05	<<published
Carr Apart
Total duration			N	Mean	SD	Var	(N -1)* Var
		Placebo	44	7.5	5.5	30.25	1300.75		SD = 5.5 is based on the constraint that the difference should give P = 0.01
		vitC	44	4.86	3.564	12.7021	546.19
						Sum	1846.94
						Per N1+N2 -2	21.476
						sqrt	0.976184
		Difference		-2.64	SE	per sqrt(N)	0.98802
		t =	2.67201
		DF =	86
		P =	0.00450909
		2*P =	0.01	<<published
Miller
Severity			N	Mean	SD	Var	(N -1)* Var
		Placebo	12	27.3	25.1	630.01	6930.11
		vitC	12	22.5	20.6868	427.944	4707.39
						Sum	11637.5
						Per N1+N2 -2	528.977
						sqrt	88.1629		Published SE
		Difference		-4.8	SE	per sqrt(N)	9.38951		9.4
		t =	0.511209
		DF =	22
		P =	0.307149
Miller
Total duration			N	Mean	SD	Var	(N -1)* Var
		Placebo	12	8.3	4.6	21.16	232.76
		vitC	12	7.7	4.26747	18.2113	200.324
						Sum	433.084
						Per N1+N2 -2	19.6856
						sqrt	3.28094		Published SE
		Difference		-0.6	SE	per sqrt(N)	1.81134		1.8
		t =	0.331247
		DF =	22
		P =	0.371796
Ritzel
Total duration			N	Mean	SD	Var	(N -1)* Var
		Placebo	31	2.6	1.455	2.11703	63.5108		SD = 1.455 is based on the constraint that the difference should give P = 0.05
		vitC	17	1.8	1.00731	1.01467	16.2347
						Sum	79.7455
						Per N1+N2 -2	1.7336
						sqrt	0.157899
		Difference		-0.8	SE	per sqrt(N)	0.397365
		t =	2.01326
		DF =	46
		P =	0.0249799
		2*P =	0.05	<<published

## Sheet: Ritzel
Imputation of SD to the duration of severe symptoms of the Ritzel trial
Ritzel 1961		Tabelle II
		shows:
		9 days /8 episodes(=patients)
		48 days /21 episodes(=patients)
		This below calculates mean and estimates SD
		for the constitutional symptoms
	Severe
	symptoms (days)
VitC
1	2	0.529412	Mean
2	1	0.560554	SD
3	1
4	1
5	1
6	1	This is
7	1	the only
8	1	distribution consistent with:
9	0	8 participants with
10	0	9 constitutional days
11	0
12	0
13	0
14	0
15	0
16	0
17	0	Total 17 episodes
	9	Sum days
Placebo
1	7	1.54839	Mean
2	7	1.52966	SD
3	6
4	6	This is a quite realistic distribution
5	5	but intended to be conservative
6	2
7	1
8	1	Rtizel reported
9	1	48 days of severe illness
10	1	in 21 children
11	1	Question here is what is
12	1	realistic (conservative)
13	1	possible distribution to yield SD
14	1
15	1	This is close to SD = mean
16	1	We use SD = mean
17	1
18	1
19	1
20	1
21	1
22	0
23	0
24	0
25	0
26	0
27	0
28	0
29	0
30	0
31	0	Total 31 episodes
	48	Sum days

## Sheet: Ludvigsson
Imputation of SD to the Ludvigsson trial
	Calculation of means and SDs for absence from school								Checking the formulas
	See Additional file 1 for the formulas
	Data is from Table V in the Ludvigsson (1977) study [30]
	Pilot study			Large study					Absence days
	VitC	Placebo		VitC	Placebo				3	Absences
									5
All N	80	78		304	311				3
									5
Rate all	1.63	1.36		2.16	2				3
Runny episodes	130.4	106.08		656.64	622				5
Rounded	130	106		657	622			18	3
									5
Absence									0	No absences
Rate	0.28	0.35		0.74	0.72				0
Absence episodes	22.4	27.3		224.96	223.92				0
Rounded	22	27		225	224			8	0
									0
									0
Runny nose episodes									0
but no absence	108	79		432	398			10	0
									0	SD all	2.15722
									0	Mean all	1.77778
Absence mean published	2.68	3.87		2.77	3.22			4	18
Absence overall mean	0.453538	0.985755		0.94863	1.15961	To calculation		1.77778
Absence SD published	1.88	3.45		1.74	2.38			1.06904
Var Absence	3.5344	11.9025		3.0276	5.6644			1.14286
Over absent patients	74.2224	309.465		678.182	1263.16			8
Absence difference	2.22646	2.88425		1.82137	2.06039			2.22222
Square	4.95713	8.31887		3.31739	4.24519			4.93827
Over absent patients	109.057	224.61		746.412	950.923			39.5062
Mean over non-absent	22.2153	76.7653		388.756	535.193			31.6049
Sum of squares	205.495	610.84		1813.35	2749.28			79.1111
Variance over 130	1.59298	5.81752		2.76425	4.42718			4.65359
SD	1.26213	2.41195		1.6626	2.10409	To calculation		2.15722

## Sheet: Severe_toR
Export file for R: Fig 2
study	subgroup	Ne	Me	Se	Nc	Mc	Sc
Ludvigsson 1977P	Days confined to house or off school	130	0.453538	1.26213	106	0.985755	2.41195
Ludvigsson 1977L	Days confined to house or off school	657	0.94863	1.6626	622	1.15961	2.10409
Anderson 1972	Days confined to house or off school	561	1.04	1.75272	609	1.32	2.14698
Anderson 1974#1	Days confined to house or off school	436	1.08028	1.75272	145	1.14874	2.14698
Anderson 1974#2	Days confined to house or off school	414	1.14976	1.75272	146	1.14874	2.14698
Anderson 1974#3	Days confined to house or off school	465	1.1914	1.75272	146	1.14874	2.14698
Sabiston 1974	Days of severe symptoms	6	0.8	0.8	14	2.4	2.1
Ritzel 1961	Days of severe symptoms	17	0.529412	0.560554	31	1.54839	1.54839
Constantini 2011B	Severity scale	30	26	30	21	66	85
Constantini 2011G	Severity scale	25	64	51	22	52	89
Carr 1981T	Severity scale	94	23.6	23.6	70	22.2	22.2
Carr 1981A	Severity scale	57	21.9	21.2482	71	33.6	32.6
Himmelstein 1998	Severity scale	14	16.1	14.6	12	37.4	52.7
Pitt 1979	Severity scale	600	0.87	0.757887	619	0.97	0.845
Miller 1977	Severity scale	58	22.5	20.6868	46	27.3	25.1

## Sheet: Severe_5_toR
Export file for R: Fig 3
study	subgroup	Ne	Me	Se	Nc	Mc	Sc
Ludvigsson 1977P	Severe Outcome	130	0.453538	1.26213	106	0.985755	2.41195
Ludvigsson 1977L	Severe Outcome	657	0.94863	1.6626	622	1.15961	2.10409
Anderson 1972	Severe Outcome	561	1.04	1.75272	609	1.32	2.14698
Sabiston 1974	Severe Outcome	6	0.8	0.8	14	2.4	2.1
Ritzel 1961	Severe Outcome	17	0.529412	0.560554	31	1.54839	1.54839
Ludvigsson 1977P	Total duration	130	5.39	4.88	106	7.61	8.07
Ludvigsson 1977L	Total duration	657	6.04	5.47	622	5.67	7.89
Anderson 1972	Total duration	561	3.96	3.83704	609	4.18	3.43023
Sabiston 1974	Total duration	6	4.2	3.8	14	5.6	2.8
Ritzel 1961	Total duration	17	1.8	1.00731	31	2.6	1.455

[truncated: 6 more sheets: Severe_All_toR, Anderson_Subgroups, Subgroup_R, Anderson 1972, Anderson 1975, Anderson 1975_toR]
